# Supplementary material for: dNAGLU Extends Life Span and Promotes Fitness and Stress Resistance in Drosophila
Source: Int J Mol Sci. 2022 Nov 20;23(22):14433. doi: 10.3390/ijms232214433 (PMC9694703; doi:10.3390/ijms232214433)
Supplement: Supplementary file 1 [file ijms-23-14433-s001.zip]

Archive with 1 entries (1 files):
- ijms-1990530-supplementary.pdf
